# Supplementary material for: A Conceptual Model Relationship between Industry 4.0—Food-Agriculture Nexus and Agroecosystem: A Literature Review and Knowledge Gaps
Source: Foods. 2024 Jan 1;13(1):150. doi: 10.3390/foods13010150 (PMC10778930; doi:10.3390/foods13010150)
Supplement: Supplementary file 1 [file foods-13-00150-s001.zip]

Archive with 1 entries (1 files):
- foods-2756345-supplementary.pdf
